# Supplementary material for: Dual-Site Acetylcholinesterase Inhibition and Multiscale Stability of Fused Quinoline Sulfonamides: A Chemoinformatic GA-MLR and Molecular Dynamics Study
Source: Int J Mol Sci. 2026 Apr 4;27(7):3286. doi: 10.3390/ijms27073286 (PMC13074083; doi:10.3390/ijms27073286)
Supplement: Supplementary file 1 [file ijms-27-03286-s001.zip]

Archive with 1 entries (1 files):
- ijms-4215546-supplementary.pdf
